# Supplementary material for: Arsenic detoxification within thermo-alkaline biofilms
Source: Front Microbiol. 2026 Apr 30;17:1783099. doi: 10.3389/fmicb.2026.1783099 (PMC13171826; doi:10.3389/fmicb.2026.1783099)
Supplement: Supplementary file 2 [file Table_1.XLSX]

## Sheet: For SI
No.	Sample	Assembly	% match species level	Taxonomy	Quality	Comple.	Contam.
1	S3G1	bin-3	0.0119	Bradyrhizobium sp. WD16	HIGH	0.959	0.0014
2		bin-4	0.9845	Thermocrinis ruber	MEDIUM	0.5764	0.0302
3		bin-5	0.4109	Meiothermus ruber	MEDIUM	0.7904	0.0914
4		bin-6	0.8179	Thermus aquaticus	HIGH	0.935	0.0162
5		bin-9	0.0027	Streptomyces sp. MRC013	HIGH	0.9045	0.0364
6		bin-10	0.0086	Pseudomonas siliginis	HIGH	0.9727	0.0137
7		bin-11	0.0102	Bradyrhizobium sp. WD16	HIGH	0.9273	0.0182
8		bin-13	0.9375	Roseiflexus sp. RS-1	HIGH	0.9969	0.0092
9		bin-14	0.736	Chloracidobacterium aggregatum	MEDIUM	0.7111	0.0256
10		bin-15	0.024	Gemmata sp. SH-PL17	MEDIUM	0.8441	0.0069
11		bin-16	0.6049	Gloeomargarita lithophora	HIGH	0.9573	0.0009
12	S3G2	bin-2	0.7577	Chloracidobacterium aggregatum	MEDIUM	0.8227	0.0171
13		bin-4	0.0028	Streptomyces sp. QHH-9511	MEDIUM	0.897	0.0182
14		bin-5	0.0162	Gemmata obscuriglobus	MEDIUM	0.8684	0.0233
15		bin-6	0.9225	Roseiflexus sp. RS-1	HIGH	0.9969	0.0092
16		bin-8	0.3986	Meiothermus ruber	MEDIUM	0.601	0.0185
17		bin-9	0.9808	Thermocrinis ruber	MEDIUM	0.5742	0.0731
18		bin-10	0.0089	Bradyrhizobium sp. C-145	HIGH	0.959	0.0082
19		bin-12	0.0093	Pseudomonas siliginis	HIGH	0.9727	0.0137
20		bin-14	0.5347	Gloeomargarita lithophora	HIGH	0.9658	0.0364
21		bin-15	0.0093	Bradyrhizobium sp. WD16	HIGH	0.9273	0.0182
22	S3R1	bin-1	0.9552	Roseiflexus sp. RS-1	HIGH	0.9969	0.0275
23		bin-2	0.014	Gemmata obscuriglobus	MEDIUM	0.6915	0.012
24		bin-3	0.013	Bradyrhizobium sp. WD16	HIGH	0.959	0
No.	Sample	Assembly	% match species level	Taxonomy	Quality	Comple.	Contam.
25	S3R1	bin-11	0.0099	Flavobacterium sp. K5-23	HIGH	0.9727	0.0137
26		bin-13	0.0025	Bradyrhizobium sp. ORS 285	MEDIUM	0.8864	0.0273
27	S3R2	bin-2	0.0088	Pseudomonas siliginis	HIGH	0.9727	0.0137
28		bin-3	0.9761	Thermomicrobium roseum	MEDIUM	0.5232	0.0093
29		bin-7	0.0022	Streptomyces sp. QHH-9511	MEDIUM	0.8773	0.0182
30		bin-8	0.9598	Roseiflexus sp. RS-1	HIGH	0.9969	0.0229
31		bin-9	0.0198	Gemmata obscuriglobus	MEDIUM	0.8899	0.0116
32		bin-15	0.5938	Gloeomargarita lithophora	HIGH	0.9658	0.0085
33	S4G1	bin-1	0.9108	Roseiflexus sp. RS-1	HIGH	0.9969	0.0321
34		bin-4	0.064	Gemmata obscuriglobus	HIGH	0.9388	0.0238
35		bin-6	0.0043	Pseudomonas orientalis	MEDIUM	0.8005	0.0203
36		bin-10	0.0024	Mesorhizobium sp. B2-8-5	MEDIUM	0.8579	0.0233
37		bin-11	0.6682	Chloracidobacterium aggregatum	HIGH	0.9407	0.0256
38		bin-12	0.507	Gloeomargarita lithophora	MEDIUM	0.906	0.0881
39		bin-13	0.0169	Bradyrhizobium sp. CCBAU 53421	HIGH	0.9509	0.0109
40		bin-15	0.0076	Pseudomonas siliginis	HIGH	0.9727	0.0137
41		bin-17	0.002	Bradyrhizobium sp. SEMIA	HIGH	0.9182	0.0348
42	S4G2	bin-2	0.9326	Roseiflexus sp. RS-1	HIGH	0.9969	0.0138
43		bin-4	0.0046	Halomonas profundi	MEDIUM	0.682	0.0071
44		bin-5	0.6385	Chloracidobacterium aggregatum	HIGH	0.9407	0.0299
45		bin-6	0.0075	Pseudomonas siliginis	HIGH	0.9727	0.0137
46		bin-9	0.002	Bacillus sp. Cs-700	MEDIUM	0.5123	0.0176
47		bin-13	0.0024	Pseudomonas sp. NIBRBAC00502773	MEDIUM	0.8588	0.0231
No.	Sample	Assembly	% match species level	Taxonomy	Quality	Comple.	Contam.
48		bin-16	0.0139	Bradyrhizobium sp. CCBAU 53421	HIGH	0.959	0.0005
49		bin-19	0.0022	Bradyrhizobium sp. CB3481	HIGH	0.9	0.0389
50	S4R1	bin-2	0.001	Pseudomonas sp. LS1212	MEDIUM	0.8474	0.0835
51		bin-3	0.5826	Gloeomargarita lithophora	MEDIUM	0.8846	0.0402
52		bin-6	0.0083	Pseudomonas siliginis	HIGH	0.9727	0.0137
53		bin-9	0.0588	Gemmata obscuriglobus	HIGH	0.9163	0.0465
54		bin-12	0.9727	Thermocrinis ruber	MEDIUM	0.657	0.0139
55		bin-15	0.415	Meiothermus ruber	MEDIUM	0.6169	0.0036
56		bin-16	0.7594	Chloracidobacterium aggregatum	HIGH	0.9498	0.0214
57		bin-18	0.0161	Microvirga sp. VF16	HIGH	0.959	0.0055
58		bin-19	0.0021	Yersinia alsatica	MEDIUM	0.8333	0.0328
59		bin-22	0.0032	Streptomyces sp. MOE7	HIGH	0.9259	0.0435
60		bin-23	0.0069	Streptomyces sp. WAC 06738	HIGH	0.9709	0
61	S4R2	bin-1	0.0177	Gemmata obscuriglobus	MEDIUM	0.9158	0.0678
62		bin-3	0.0014	Pseudomonas sp. 273	MEDIUM	0.9158	0.0759
63		bin-4	0.0021	Klebsiella oxytoca	MEDIUM	0.8523	0.0251
64		bin-7	0.0026	Clostridium sp. MD294	MEDIUM	0.5772	0.0112
65		bin-8	0.0059	Yersinia pseudotuberculosis	HIGH	0.9903	0.0112
66		bin-11	0.0081	Streptomyces sp. SN-593	HIGH	0.9194	0.025
67		bin-12	0.0024	Bradyrhizobium sp. 14AB	MEDIUM	0.9136	0.0669
68		bin-13	0.7313	Chloracidobacterium aggregatum	HIGH	0.964	0.0256
69		bin-14	0.0011	Pseudomonas sp. PDNC002	MEDIUM	0.5452	0.0368
70		bin-15	0.0048	Pseudomonas sp. C27 (2019)	HIGH	0.9727	0.0191
No.	Sample	Assembly	% match species level	Taxonomy	Quality	Comple.	Contam.
71	S4R2	bin-17	0.6063	Gloeomargarita lithophora	HIGH	0.9274	0.0158
72		bin-20	0.02	Bradyrhizobium sp. 4	HIGH	0.959	0
73	S4W1	bin-1	0.0051	Cellulomonas sp. JZ18	HIGH	0.9709	0.0291
74		bin-3	0.0035	Streptomyces sp. P3	MEDIUM	0.6585	0.0545
75		bin-4	0.9735	Roseiflexus sp. RS-1	MEDIUM	0.5666	0.0872
76		bin-5	0.0727	Candidatus nitrosocaldus islandicus	HIGH	0.9806	0
77		bin-6	0.0108	Streptomyces sp. W1SF4	MEDIUM	0.967	0.0526
78		bin-9	0.0357	Bradyrhizobium diazoefficiens	MEDIUM	0.5137	0.0434
79		bin-10	0.002	Mesorhizobium amorphae	MEDIUM	0.5137	0.0434
80		bin-11	0.9688	Thermomicrobium roseum	MEDIUM	0.6953	0.0093
81		bin-13	0.0453	Gemmata obscuriglobus	MEDIUM	0.8884	0.0157
82		bin-14	0.0046	Pseudomonas savastanoi	HIGH	0.9435	0.0111
83		bin-16	0.6025	Gloeomargarita lithophora	MEDIUM	0.7387	0.0171
84		bin-18	0.6914	Chloracidobacterium aggregatum	HIGH	0.9279	0.037
85		bin-19	0.0011	Pseudomonas sp. CYM-20-01	MEDIUM	0.6591	0.0114
86		bin-21	0.0057	Cryobacterium sp. PAMC25264	HIGH	0.907	0.0032
87		bin-22	0.0141	Bradyrhizobium sp. LCT2	HIGH	0.9228	0.0093
86		bin-29	0.0027	Pseudomonas sp. LS1212	HIGH	0.9662	0.0273
88		bin-29	0.0027	Pseudomonas sp. LS1212	HIGH	0.9662	0.0273
89		bin-30	0.0098	Streptomyces sp. W1SF4	HIGH	0.9658	0.0256
90		bin-33	0.0122	Bradyrhizobium sp. CCBAU 53421	HIGH	0.9536	0.0082
91		bin-34	0.0018	Bacillus sp. Cs-700	MEDIUM	0.6432	0.0301
No.	Sample	Assembly	% match species level	Taxonomy	Quality	Comple.	Contam.
92	S4W1	bin-35	0.0095	Bremerella volcania	MEDIUM	0.8947	0.0646
93	S4W2	bin-1	0.4193	Meiothermus ruber	MEDIUM	0.55	0.0014
94		bin-2	0.0016	Pseudomonas viridiflava	MEDIUM	0.7262	0.0146
95		bin-3	0.0167	Bradyrhizobium sp. CCBAU 53421	HIGH	0.959	0
96		bin-4	0.0062	Arthrobacter sp. MMS18-M83	HIGH	0.9228	0.0093
97		bin-5	0.0643	Gemmata obscuriglobus	MEDIUM	0.8975	0.0233
98		bin-9	0.7019	Chloracidobacterium aggregatum	HIGH	0.9407	0.0342
99		bin-10	0.834	Caldilinea aerophila	MEDIUM	0.6435	0.0909
100		bin-16	0.0011	Pseudomonas sp. PIA16	MEDIUM	0.8158	0.0108
101		bin-19	0.0061	Streptomyces sp. RerS4	HIGH	0.9444	0.0204
102		bin-20	0.002	Pseudomonas aerinosa	MEDIUM	0.8461	0.0564
103		bin-21	0.0031	Cellulomonas sp. JZ18	HIGH	0.9757	0.0243
104		bin-23	0.0031	Streptomyces sp. HL-66	MEDIUM	0.8764	0.0099
105		bin-24	0.0139	Rhizobium gallicum	HIGH	0.9658	0.0342
106		bin-26	0.0037	Bradyrhizobium sp. CB1650	MEDIUM	0.8045	0.0364
107		bin-27	0.0024	Pseudomonas sp. URMO17WK12:I11	MEDIUM	0.8103	0.0431
108		bin-29	0.9262	Thermomicrobium roseum	MEDIUM	0.8943	0.0452
109		bin-31	0.6067	Gloeomargarita lithophora	HIGH	0.9117	0.047
110		bin-32	0.009	Pseudomonas sp. HLS-6	HIGH	0.9572	0.0146
111		bin-33	0.0588	Candidatus nitrosocaldus islandicus	HIGH	0.9806	0
